# Supplementary material for: Characteristics of transmission routes of COVID-19 cluster infections in Gangwon Province, Korea
Source: Epidemiol Infect. 2022 Jan 7;150:e19. doi: 10.1017/S0950268821002788 (PMC8770846; doi:10.1017/S0950268821002788)
Supplement: Supplementary file 1 [file hygsup.zip]

Archive with 3 entries (3 files):
- S0950268821002788sup001.docx
- S0950268821002788sup002.png
- S0950268821002788sup003.png
